# Supplementary material for: Antifungal Mechanism of Metabolites from Newly Isolated Streptomyces sp. Y1-14 against Banana Fusarium Wilt Disease Using Metabolomics
Source: J Fungi (Basel). 2022 Dec 9;8(12):1291. doi: 10.3390/jof8121291 (PMC9784640; doi:10.3390/jof8121291)
Supplement: Supplementary file 1 [file jof-08-01291-s001.zip]

Archive with 1 entries (1 files):
- jof-1988321-supplementary.pdf
